# Supplementary material for: Conformational analysis of nucleic acids for optimizing DNA and RNA topological models
Source: Nucleic Acids Res. 2026 Jul 14;54(13):gkag668. doi: 10.1093/nar/gkag668 (PMC13365949; doi:10.1093/nar/gkag668)
Supplement: gkag668_Supplemental_Files [file gkag668_supplemental_files.zip]

Archive with 2 entries (2 files):
- NAR-01888-L-2026_Supplemental_Materials_20260621.pdf
- Supplementary_Data.tar.gz
